# Supplementary material for: The Influence of Cellulose Ethers on the Physico-Chemical Properties, Structure and Lipid Digestibility of Animal Fat Emulsions Stabilized by Soy Protein
Source: Foods. 2022 Mar 2;11(5):738. doi: 10.3390/foods11050738 (PMC8909280; doi:10.3390/foods11050738)
Supplement: Supplementary file 1 [file foods-11-00738-s001.zip]

Archive with 1 entries (1 files):
- foods-1610338-supplementary.pdf
